# Supplementary material for: In Silico Verification of Predicted Potential Promoter Sequences in the Rice (Oryza sativa) Genome
Source: Plants (Basel). 2023 Oct 14;12(20):3573. doi: 10.3390/plants12203573 (PMC10609952; doi:10.3390/plants12203573)
Supplement: Supplementary file 1 [file plants-12-03573-s001.zip]

Archive with 1 entries (1 files):
- plants-2634331-supplementary.pdf
